# Supplementary material for: Staphylococcal Resistance Patterns, blaZ and SCCmec Cassette Genes in the Nasopharyngeal Microbiota of Pregnant Women
Source: Int J Mol Sci. 2023 Apr 28;24(9):7980. doi: 10.3390/ijms24097980 (PMC10178740; doi:10.3390/ijms24097980)
Supplement: Supplementary file 1 [file ijms-24-07980-s001.zip]

Archive with 1 entries (1 files):
- ijms-2284068-supplementary.pdf
